# Supplementary material for: Metabolic turnover and dynamics of modified ribonucleosides by 13C labeling
Source: J Biol Chem. 2021 Oct 9;297(5):101294. doi: 10.1016/j.jbc.2021.101294 (PMC8567201; doi:10.1016/j.jbc.2021.101294)
Supplement: Supplementary Materials [file mmc1.zip]

Archive with 1 entries (1 files):
- jbc_101294_SupplementaryFiles_Skyline_mmc1.rar
